# Supplementary material for: Identification of N6-Methyladenosine-Related Factors and the Prediction of the Regulatory Mechanism of Hair Follicle Development in Rex and Hycole Rabbits
Source: Biology (Basel). 2023 Nov 17;12(11):1448. doi: 10.3390/biology12111448 (PMC10669094; doi:10.3390/biology12111448)
Supplement: Supplementary file 1 [file biology-12-01448-s001.zip]

Archive with 1 entries (1 files):
- biology-2614158-supplementary.pdf
